# Supplementary material for: Tartary Buckwheat Transcription Factor FtbZIP5, Regulated by FtSnRK2.6, Can Improve Salt/Drought Resistance in Transgenic Arabidopsis
Source: Int J Mol Sci. 2020 Feb 7;21(3):1123. doi: 10.3390/ijms21031123 (PMC7037857; doi:10.3390/ijms21031123)
Supplement: Supplementary file 1 [file ijms-21-01123-s001.zip]

Archive with 1 entries (1 files):
- Supplementary materials.xlsx
