# Supplementary material for: Tartary Buckwheat Transcription Factor FtbZIP5, Regulated by FtSnRK2.6, Can Improve Salt/Drought Resistance in Transgenic Arabidopsis
Source: Int J Mol Sci. 2020 Feb 7;21(3):1123. doi: 10.3390/ijms21031123 (PMC7037857; doi:10.3390/ijms21031123)
Supplement: Supplementary file 1 [file ijms-21-01123-s001.zip › Supplementary materials.xlsx]

## Sheet:  TableS1
Gene	Sequence (5' to 3')
FtbZIP5-F	ACACGGGGGACGAGCTCATGGGAAGTAACCTGAACATGAAA
FtbZIP5-R	CTTGCTCACCATGTCGACCCACACACCAGTTTGTGTCCTC
pBridge-FtbZIP5-F	TACCAGATTACGCTCATATGATGGGAAGTAACCTGAACATGAA
pBridge-FtbZIP5-R	TGCCCACCCGGGTGGAATTCCCACACACCAGTTTGTGTCCTC

## Sheet:  TableS2
Gene	Sequence (5' to 3')
RD29B-F	GCAAGCAGAAGAACCAATCA
RD29B-R	CTTTGGATGCTCCCTTCTCA
RAB18-F	TCGGTCGTTGTATTGTGCTTTTT
RAB18-R	CCAGATGCTCATTACACACTCATG
RD29A-F	GTCTGCCGTGACGACGAAGTTAC
RD29A-R	TCCTTCTTCTCTTCTTCTCCTCCAA
RD20-F	CAGTCAGCGAAAAGTACGGAAC
RD20-R	AACCAAGGTCACGAAATCCCT
RD26-F	TTACGGTGGTTACGATGCG
RD26-R	GAAACACCAAACCCACTCG
COR15A-F	GGTAAAGCAGGAGAGGCTAAGGATG
COR15A-R	AAGAATGTGACGGTGACTGTGGATA
Actin2-F	CTGGAATGGTGAAGGCTGGTT
Actin2-R	CGATTGGATACTTCAGAGTGAGGAT
FtH3-F	GAAATTCGCAAGTACCAGAAGAG
FtH3-R	CCAACAAGGTATGCCTCAGC
FtbZIP5-QF	ACCCCAAGTTCCTTTGCAGT
FtbZIP5-QR	CCAACAACCCCGCTCCTAAT

## Sheet:  TableS3
FtSnRK2.6-F	CAGAGGAGGACCTGCATATGATGGATCGGCCGGCTG
FtSnRK2.6-R	ACGGATCCCCGGGAATTCTCACATTGCATAGACTATCTCCCC
FtSnRK2.3-F	CAGAGGAGGACCTGCATATG ATGGATCCGATGATGAATCGG
FtSnRK2.3-R	CAGGATCCCCGGGAATTCTCATAATGCATAGACAATCTCGCC
FtSnRK2.2-F	CAGAGGAGGACCTGCATATGATGGATCCGATGATGAATC
FtSnRK2.2-R	CAGGATCCCCGGGAATTCTCATATGGCATACACAATC
pGADT7-FtbZIP5-F	TACCAGATTACGCTCATATGATGGGAAGTAACCTGAACATGA
pGADT7-FtbZIP5-R	TGCCCACCCGGGTGGAATTCCCACACACCAGTTTGTGTCCTC
pHIS2.1-ABRE-F	CTCACTATAGGGCGAATTCACGTGTTACGTGTTACGTG
pHIS2.1-ABRE-R	CAGGAATTACTAGTGGATCCCACGTAACACGTAACACGTCG
pHIS2.1-mABRE-F	CTCACTATAGGGCGAATTCAAAAATTAAAAATTAAAAA
pHIS2.2-mABRE-R	TGGATCCACGCGTGAGCTCTTTTTAATTTTTAATTTTT
